# Supplementary material for: Remarkable Population Resilience in a North African Endemic Damselfly in the Face of Rapid Agricultural Transformation
Source: Insects. 2021 Apr 15;12(4):353. doi: 10.3390/insects12040353 (PMC8071254; doi:10.3390/insects12040353)
Supplement: Supplementary file 1 [file insects-12-00353-s001.zip]

Archive with 1 entries (1 files):
- insects-1160777-supplementary.pdf
